# Supplementary material for: Tracking clonal and plasmid transmission in colistin- and carbapenem-resistant Klebsiella pneumoniae
Source: mSystems. 2025 Jan 10;10(2):e01128-24. doi: 10.1128/msystems.01128-24 (PMC11834398; doi:10.1128/msystems.01128-24)
Supplement: Table S1 — Metadata of collection. [file msystems.01128-24-s0008.xlsx]

## Sheet: Supplementary Table S1
R: resistance.																									Phenotypic
S: susceptible.																									ESBL	betalactam + bla-inhibitor				cephalosporin								carbapenem				fluoroquinolone			aminoglycoside				phsophonic AB
na: not applicable																									3°	ESBL + bla-inh.				2°	3°					4°
			clinical metadata			clustering information				Illumina data						ONT data			ILM-ONT hybrid assemblies						Ampicillin (disk diff)	Amoxicillin + Clavulanic Acid		Piperacillin - Tazobactam		Cefuroxime	Ceftazidime		Ceftriaxone	Cefotaxime		Cefepime		Ertapenem		Imipenem	Meropenem	Ciprofloxacin		Levofloxacin	Gentamicin		Amikacin		Fosfomycin
Isolate ID	ENA Sample ID	original ID	Ward	type of sample	date of sample	MLST	Cluster	Outbreak?	IncL Plasmid clustering	Illumina sequencing ID	ILM ENA Accession	Illumina coverage	Illumina length [for QC]	Illumina no of contigs [for QC]	Illumina N50 [for QC]	ONT sequencing ID	ONT ENA Accession	ONT coverage	Illumina-ONT hybrid assembly	ILM-ONT Hybrid assembly accession	ILM-ONT Hybrid assembly accession 2	ILM-ONT Hybrid contig accession	hybrid assembly length	hybrid assembly no of contigs	AMP	AMC (disk diffusion)	AMC (MIC)	TZP (disk diffusion)	TZP (MIC)	CXM (disk diffusion)	CAZ (disk diffusion)	CAZ (MIC)	CRO (disk diffusion)	CTX (disk diffusion)	CTX (MIC)	CEF (disk diffusion)	CEF (MIC)	ETP (disk diffusion)	ETP (MIC)	IPM (MIC)	MEM (MIC)	CIP (disk diffusion)	CIP (MIC)	LVX (disk diffusion)	GEN (disk diffusion)	GEN (MIC)	AMI (disk diffusion)	AMI (MIC)	FOS (MIC)
Zagreb001	ERS20229402	280934	Medical ICU	surveillance swab	2021-09-28	392	II	yes	Clade 1	Zagreb001-220512	ERR13252970	79	6042667	107	214751	Zagreb001_G220511	ERR13253017	80.0443	Zagreb001_hybrid_assembly.fa.gz	ERZ24811696	GCA_964198965	OZ111441-OZ111451	6262376	10	R	R	>16 R	R	>64 R	R	R	>32 R	R	R	>32 R	R	>16 R	R	>4 R	>8 R	>8 R	R	>2 R	R	R	>8 R	R	16 R	≤16 S
Zagreb002	ERS20229403	34146	COVID-19 ward 2	clinical sample	2021-12-06	392	Singleton	no	Clade 1	Zagreb002-220512	ERR13252971	74	5836156	125	203899	Zagreb002_G220511	ERR13253018	83.3532	Zagreb002_hybrid_assembly.fa.gz	ERZ24811697	GCA_964199135	OZ111512-OZ111518	6014537	7	R	R	>16 R	R	>64 R	R	R	>32 R	R	R	>32 R	R	>16 R	R	>4 R	>8 R	>8 R	R	>2 R	R	S	≤1 S	R	16 R	>128 R
Zagreb003	ERS20229404	309010	Medical ICU	clinical sample	2021-10-12	392	II	yes	Clade 1	Zagreb003-220512	ERR13252972	65	6045327	111	215340	Zagreb003_G220511	ERR13253019	79.5899	Zagreb003_hybrid_assembly.fa.gz	ERZ24811698	GCA_964199045	OZ111467-OZ111474	6266607	10	R	R	>16 R	R	>64 R	R	R	>32 R	R	R	>32 R	R	>16 R	R	>4 R	>8 R	>8 R	R	>2 R	R	R	>8 R	S	16 R	32 S
Zagreb004	ERS20229405	258469	Medical ICU	clinical sample	2021-09-01	392	II	yes	Clade 1	Zagreb004-220512	ERR13252973	68	5999476	105	214751	Zagreb004_G220511	ERR13253020	80.3232	Zagreb004_hybrid_assembly.fa.gz	ERZ24811699	GCA_964199035	OZ111457-OZ111466	6213067	9	R	R	>16 R	R	>64 R	R	R	>32 R	R	R	>32 R	R	>16 R	R	>4 R	>8 R	>8 R	R	>2 R	R	R	>8 R	R	16 R	>128 R
Zagreb005	ERS20229406	390337	Medical ICU	clinical sample	2021-12-21	392	II	yes	Clade 1	Zagreb005-220512	ERR13252974	75	5997486	117	163452	Zagreb005_G220511	ERR13253021	80.3012	Zagreb005_hybrid_assembly.fa.gz	ERZ24811700	GCA_964199015	OZ111475-OZ111485	6240327	7	R	R	>16 R	R	>64 R	R	R	>32 R	R	R	32 R	R	>16 R	R	>4 R	>8 R	>8 R	R	>2 R	R	R	>8 R	R	4 S	32 S
Zagreb006	ERS20229407	59481	COVID-19 ward 2	clinical sample	2022-02-04	15	III	yes	Clade 2	Zagreb006-220512	ERR13252975	79	5692297	89	218049	Zagreb006_G220511	ERR13253022	85.5501	Zagreb006_hybrid_assembly.fa.gz	ERZ24811701	GCA_964198845	OZ111324-OZ111328	5846165	5	R	R	>16 R	R	>64 R	R	R	>32 R	R	R	>32 R	R	>16 R	R	>4 R	>8 R	>8 R	R	>2 R	R	R	>8 R	S	4 S	32 S
Zagreb007	ERS20229408	33449	COVID-19 ward 2	clinical sample	2022-01-27	15	III	yes	Clade 2	Zagreb007-220512	ERR13252976	83	5717197	131	189636	Zagreb007_G220511	ERR13253023	85.5335	Zagreb007_hybrid_assembly.fa.gz	ERZ24811702	GCA_964199025	OZ111491-OZ111495	5846137	5	R	R	>16 R	R	>64 R	R	R	>32 R	R	R	>32 R	R	>16 R	R	>4 R	>8 R	>8 R	R	>2 R	R	R	>8 R	S	4 S	32 S
Zagreb008	ERS20229409	77174	COVID-19 ward	surveillance swab	2022-03-04	15	III	yes	Clade 2	Zagreb008-220614	ERR13252977	51	5490255	72	266794	Zagreb008_G230822	ERR13253024	178.039	Zagreb008_hybrid_assembly.fa.gz	ERZ24811703	GCA_964198835	OZ111341-OZ111345	5619223	5	R	R	>16 R	R	>64 R	R	R	>32 R	R	R	32 R	R	>16 R	R	>4 R	>8 R	>8 R	R	>2 R	R	S	≤1 S	S	4 S	32 S
Zagreb009	ERS20229410	53156	COVID-19 ward	surveillance swab	2022-02-14	15	III	yes	Clade 2	Zagreb009-220614	ERR13252978	60	5499760	90	184118	Zagreb009_G230223	ERR13253025	89.5941	Zagreb009_hybrid_assembly.fa.gz	ERZ24811704	GCA_964199155	OZ111543-OZ111549	5610142	4	R	R	>16 R	R	>64R	R	R	>32R	R	R	>32R	R	>16R	R	>4R	>8R	>8R	R	>2R	R	S	≤1S	S	4S	>128R
Zagreb010	ERS20229411	86369	COVID-19 ward	clinical sample	2022-03-10	15	III	yes	Clade 2	Zagreb010-220614	ERR13252979	82	5678656	126	216655	Zagreb010_G231121	ERR13253026	174.257	Zagreb010_hybrid_assembly.fa.gz	ERZ24811705	GCA_964198875	OZ111381-OZ111384	5752295	4	R	R	>16 R	R	>64 R	R	R	>32 R	R	R	>32 R	R	>16 R	R	>4 R	>8 R	>8 R	R	>2 R	R	R	>8 R	R	4 S	≤16 S
Zagreb011	ERS20229412	64704	Neurology ICU	surveillance swab	2022-02-22	101	na	no	na	Zagreb011-220614	ERR13252980	38	5606640	109	168033	Zagreb011_G231121	ERR13253027	86.9987	Zagreb011_hybrid_assembly.fa.gz	ERZ24811706	GCA_964198855	OZ111346-OZ111352	5766644	9	R	R	>16 R	R	>64 R	R	R	>32 R	R	R	>32 R	R	>16 R	R	>4 R	>8 R	>8 R	R	>2 R	R	R	>8 R	S	4 S	32 S
Zagreb012	ERS20229413	34044	Cardiology ICU	clinical sample	2022-01-28	15	III	no	Clade 2	Zagreb012-220614	ERR13252981	51	5894346	97	189635	Zagreb012_G230223	ERR13253028	60.2266	Zagreb012_hybrid_assembly.fa.gz	ERZ24811707	GCA_964198805	OZ111353-OZ111358	6096029	6	R	R	>16 R	R	>64 R	R	R	>32 R	R	R	>32 R	R	>16 R	R	>4 R	>8 R	>8 R	R	>2 R	R	R	>8 R	R	16 R	32 S
Zagreb013	ERS20229414	33772	Surgical ICU	clinical sample	2022-01-28	392	I	yes	Clade 2	Zagreb013-220614	ERR13252982	43	5821338	100	257669	Zagreb013_G230821	ERR13253029	54.4325	Zagreb013_hybrid_assembly.fa.gz	ERZ24811708	GCA_964198865	OZ111390-OZ111396	6025787	7	R	R	>16 R	R	>64 R	R	R	>32 R	R	R	>32 R	R	>16 R	R	>4 R	>8 R	>8 R	R	>2 R	R	R	4 R	R	32 R	16 S
Zagreb014	ERS20229415	75469	COVID-19 ward	clinical sample	2022-03-02	15	III	yes	Clade 2	Zagreb014-220614	ERR13252983	52	5699687	96	196081	Zagreb014_G230821	ERR13253030	65.9363	Zagreb014_hybrid_assembly.fa.gz	ERZ24811709	GCA_964198935	OZ111416-OZ111420	5846163	5	R	R	>16 R	R	>64 R	R	R	>32 R	R	R	>32 R	R	>16 R	R	>4 R	>8 R	>8 R	R	>2 R	R	R	>8 R	S	4 S	≤16 S
Zagreb015	ERS20229416	106257	Neurology ward	clinical sample	2022-03-29	15	III	yes	Clade 2	Zagreb015-220614	ERR13252984	47	5693312	81	266794	Zagreb015_G230822	ERR13253031	171.237	Zagreb015_hybrid_assembly.fa.gz	ERZ24811710	GCA_964198685	OZ111290-OZ111294	5846257	5	R	R	>16 R	R	>64 R	R	R	>32 R	R	R	>32 R	R	>16 R	R	>4 R	>8 R	>8 R	R	>2 R	R	R	>8 R	S	4 S	≤16 S
Zagreb016	ERS20229417	110407	COVID-19 ward	clinical sample	2022-04-02	15	III	yes	Clade 2	Zagreb016-220614	ERR13252985	54	5696969	87	231662	Zagreb016_G231121	ERR13253032	174.007	Zagreb016_hybrid_assembly.fa.gz	ERZ24811711	GCA_964198895	OZ111412-OZ111415	5751097	4	R	R	>16 R	R	>64 R	R	R	>32 R	R	R	>32 R	R	>16 R	R	>4 R	>8 R	>8 R	R	>2 R	R	R	>8 R	S	4 S	≤16 S
Zagreb017	ERS20229418	87830	Thoracic ICU	clinical sample	2022-03-14	273	na	no	na	Zagreb017-220614	ERR13252986	54	5609800	83	398646	Zagreb017_G231121	ERR13253033	87.8577	Zagreb017_hybrid_assembly.fa.gz	ERZ24811712	GCA_964198735	OZ111359-OZ111365	5708086	7	R	R	>16 R	R	>64 R	R	R	>32 R	R	R	>32 R	R	>16 R	R	1 R	>8 R	>8 R	R	>2 R	R	R	>8 R	S	4 S	≤16 S
Zagreb018	ERS20229419	73128	Neurology ward	surveillance swab	2022-03-01	15	III	yes	Clade 2	Zagreb018-220614	ERR13252987	64	5697640	94	218049	Zagreb018_G230822	ERR13253034	171.236	Zagreb018_hybrid_assembly.fa.gz	ERZ24811713	GCA_964198815	OZ111376-OZ111380	5846139	5	R	R	>16 R	R	>64 R	R	R	>32 R	R	R	>32 R	R	>16 R	R	>4 R	>8 R	>8 R	R	>2 R	R	R	>8 R	S	4 S	≤16 S
Zagreb019	ERS20229420	84572	COVID-19 ward	clinical sample	2022-03-10	15	III	yes	Clade 2	Zagreb019-220614	ERR13252988	50	5689444	88	221348	Zagreb019_G230822	ERR13253035	171.65	Zagreb019_hybrid_assembly.fa.gz	ERZ24811714	GCA_964198905	OZ111421-OZ111425	5831511	5	R	R	>16 R	R	>64 R	R	R	>32 R	R	R	>32 R	R	>16 R	R	>4 R	>8 R	>8 R	R	>2 R	R	S	≤1 S	S	4 S	32 S
Zagreb020	ERS20229421	73065	Neurology ward	clinical sample	2022-03-01	15	III	yes	Clade 2	Zagreb020-220603	ERR13252989	64	6029715	613	189636	Zagreb020_G230822	ERR13253036	172.005	Zagreb020_hybrid_assembly.fa.gz	ERZ24811715	GCA_964199065	OZ111502-OZ111506	5810248	5	R	R	>16 R	R	>64 R	R	R	>32 R	R	R	>32 R	R	>16 R	R	>4 R	>8 R	>8 R	R	>2 R	R	R	>8 R	S	4 S	32 S
Zagreb021	ERS20229422	114721	Pulmonary ward	surveillance swab	2022-04-05	101	na	no	na	Zagreb021-220603	ERR13252990	58	6032963	666	179949	Zagreb021_G240125	ERR13253037	36.3287	Zagreb021_hybrid_assembly.fa.gz	ERZ24811716	GCA_964198675	OZ111304-OZ111309	5760561	6	R	R	>16 R	R	>64 R	R	R	>32 R	R	R	>32 R	R	>16 R	R	>4 R	>8 R	>8 R	R	>2 R	R	R	>8 R	S	4 S	32 S
Zagreb022	ERS20229423	98016	Internal Medicine ICU	surveillance swab	2022-03-22	15	III	yes	Clade 2	Zagreb022-220614	ERR13252991	36	5616968	79	184118	Zagreb022_G230821	ERR13253038	30.1402	Zagreb022_hybrid_assembly.fa.gz	ERZ24811717	GCA_964198825	OZ111320-OZ111323	5760561	4	R	R	>16 R	R	>64R	R	R	>32R	R	R	>32R	R	>16R	R	>4R	>8R	>8R	R	>2R	R	R	>8R	S	4S	32S
Zagreb023	ERS20229424	120682	COVID-19 ward	surveillance swab	2022-04-11	15	III	yes	Clade 2	Zagreb023-220603	ERR13252992	53	6124131	704	197262	Zagreb023_G230821	ERR13253039	25.314	Zagreb023_hybrid_assembly.fa.gz	ERZ24811718	GCA_964198945	OZ111426-OZ111430	5846165	5	R	R	>16 R	R	>64 R	R	R	>32 R	R	R	>32 R	R	>16 R	R	>4 R	>8 R	>8 R	R	>2 R	R	R	>8 R	S	4 S	32 S
Zagreb024	ERS20229425	120690	COVID-19 ward	surveillance swab	2022-04-11	15	III	yes	Clade 2	Zagreb024-220603	ERR13252993	56	6453872	1100	189636	Zagreb024_G230821	ERR13253040	45.6113	Zagreb024_hybrid_assembly.fa.gz	ERZ24811719	GCA_964198975	OZ111452-OZ111456	5846166	5	R	R	>16 R	R	>64 R	R	R	>32 R	R	R	>32 R	R	>16 R	R	>4 R	>8 R	>8 R	R	>2 R	R	R	>8 R	S	4 S	≤16 S
Zagreb025	ERS20229426	128675	COVID-19 ward	surveillance swab	2022-04-19	15	III	yes	Clade 2	Zagreb025-220603	ERR13252994	76	6103381	636	231662	Zagreb025_G230821	ERR13253041	37.4001	Zagreb025_hybrid_assembly.fa.gz	ERZ24811720	GCA_964198625	OZ111277-OZ111284	5856978	8	R	R	>16 R	R	>64 R	R	R	>32 R	R	R	>32 R	R	>16 R	R	>4 R	>8 R	>8 R	R	>2 R	R	R	>8 R	S	4 S	32 S
Zagreb026	ERS20229427	119726	COVID-19 ward	clinical sample	2022-02-21	15	III	yes	Clade 2	Zagreb026-220603	ERR13252995	71	5886122	378	218049	Zagreb026_G230821	ERR13253042	24.6956	Zagreb026_hybrid_assembly.fa.gz	ERZ24811721	GCA_964198725	OZ111315-OZ111319	5845643	5	R	R	>16 R	R	>64R	R	R	>32R	R	R	>32R	R	>16R	R	>4R	>8R	>8R	R	>2R	R	R	>8R	S	4S	32S
Zagreb027	ERS20229428	137966	Pulmonary ICU	surveillance swab	2022-04-26	15	III	no	Clade 2	Zagreb027-merged	ERR13252996	57	5753064	95	218049	Zagreb027_G230223	ERR13253043	84.7609	Zagreb027_hybrid_assembly.fa.gz	ERZ24811722	GCA_964199125	OZ111496-OZ111501	5902139	6	R	R	>16 R	R	>64R	R	R	>32R	R	R	>32R	R	>16R	R	>4R	>8R	>8R	R	>2R	R	R	>8R	R	4S	32S
Zagreb028	ERS20229429	118452	Cardiology ward	clinical sample	2022-04-09	15	III	yes	Clade 2	Zagreb028-220603	ERR13252997	67	5861866	356	189636	Zagreb028_G230821	ERR13253044	15.384	Zagreb028_hybrid_assembly.fa.gz	ERZ24811723	GCA_964198915	OZ111436-OZ111440	5846928	5	R	R	>16 R	R	>64 R	R	R	>32 R	R	R	>32 R	R	>16 R	R	>4 R	>8 R	>8 R	R	>2 R	R	S	≤1 S	S	4 S	≤16 S
Zagreb029	ERS20229430	127784	Cardiology ward	clinical sample	2022-04-16	15	III	yes	Clade 2	Zagreb029-220603	ERR13252998	79	5711704	119	266598	Zagreb029_G231121	ERR13253045	175.165	Zagreb029_hybrid_assembly.fa.gz	ERZ24811724	GCA_964199115	OZ111507-OZ111511	5823105	5	R	R	>16 R	R	>64 R	R	R	>32 R	R	R	>32 R	R	>16 R	R	>4 R	>8 R	>8 R	R	>2 R	R	S	≤1 S	S	4 S	32 S
Zagreb030	ERS20229431	133491	Neurology ward	clinical sample	2022-04-22	15	III	no	Clade 2	Zagreb030-220603	ERR13252999	94	6204118	795	218049	Zagreb030_G231121	ERR13253046	29.8192	Zagreb030_hybrid_assembly.fa.gz	ERZ24811725	GCA_964198775	OZ111329-OZ111335	5846423	12	R	R	>16 R	R	>64 R	R	R	>32 R	R	R	>32 R	R	>16 R	R	>4 R	>8 R	>8 R	R	>2 R	R	R	>8 R	S	4 S	32 S
Zagreb031	ERS20229432	73097	Neurology ward	surveillance swab	2022-03-01	15	III	yes	Clade 2	Zagreb031-220603	ERR13253000	88	5991125	532	203944	Zagreb031_G230821	ERR13253047	53.6752	Zagreb031_hybrid_assembly.fa.gz	ERZ24811726	GCA_964198785	OZ111385-OZ111389	5846258	5	R	R	>16 R	R	>64 R	R	R	>32 R	R	R	>32 R	R	>16 R	R	>4 R	>8 R	>8 R	R	>2 R	R	R	>8 R	S	4 S	32 S
Zagreb032	ERS20229433	120697	COVID-19 ward	surveillance swab	2022-04-11	15	III	yes	Clade 2	Zagreb032-220614	ERR13253001	48	5693494	83	218049	Zagreb032_G230821	ERR13253048	30.217	Zagreb032_hybrid_assembly.fa.gz	ERZ24811727	GCA_964198795	OZ111336-OZ111340	5846138	5	R	R	>16 R	R	>64 R	R	R	>32 R	R	R	>32 R	R	>16 R	R	>4 R	>8 R	>8 R	R	>2 R	R	R	>8 R	S	4 S	≤16 S
Zagreb033	ERS20229434	149388	COVID-19 ward	clinical sample	2022-05-06	15	III	yes	Clade 2	Zagreb033-220603	ERR13253002	54	5750854	187	231662	Zagreb033_G230821	ERR13253049	30.0144	Zagreb033_hybrid_assembly.fa.gz	ERZ24811728	GCA_964198925	OZ111431-OZ111435	5828987	5	R	R	>16 R	R	>64 R	R	R	>32 R	R	R	>32 R	R	>16 R	R	>4 R	>8 R	>8 R	R	>2 R	R	R	≤1 S	S	4 S	≤16 S
Zagreb034	ERS20229435	151088	COVID-19 ward	surveillance swab	2022-04-11	15	III	yes	Clade 2	Zagreb034-220603	ERR13253003	55	5871127	345	203944	Zagreb034_G230821	ERR13253050	52.9162	Zagreb034_hybrid_assembly.fa.gz	ERZ24811729	GCA_964198745	OZ111310-OZ111314	5848321	5	R	R	>16 R	R	>64 R	R	R	>32 R	R	R	>32 R	R	>16 R	R	>4 R	>8 R	>8 R	R	>2 R	R	R	>8 R	S	4 S	≤16 S
Zagreb035	ERS20229436	209675	Cardiology ICU	surveillance swab	2020-08-24	17	na	no	na	Zagreb035-230607	ERR13253004	40	5445174	60	348696	Zagreb035_G231121	ERR13253051	89.1635	Zagreb035_hybrid_assembly.fa.gz	ERZ24811730	GCA_964198995	OZ111532-OZ111540	5618203	18	R	R	>16 R	R	>64 R	R	R	>32 R	R	R	>32 R	R	16 R	R	>4 R	>8 R	>8 R	R	>2 R	R	S	2 S	S	≤1 S	≤16 S
Zagreb036	ERS20229437	184399	Neurosurgical ICU	surveillance swab	2021-06-28	274	na	no	na	Zagreb036-230607	ERR13253005	48	5810054	92	346214	Zagreb036_G231121	ERR13253052	83.4725	Zagreb036_hybrid_assembly.fa.gz	ERZ24811731	GCA_964198705	OZ111295-OZ111303	5983383	10	R	R	>16 R	R	>64 R	R	R	>32 R	R	R	>32 R	R	>16 R	R	>4 R	>8 R	>8 R	R	>2 R	R	R	>8 R	S	4 S	32 S
Zagreb037	ERS20229438	274908	Internal Medicine ICU	clinical sample	2021-09-23	392	II	yes	Clade 2	Zagreb037-230607	ERR13253006	33	6061893	133	166642	Zagreb037_G230822	ERR13253053	98.4008	Zagreb037_hybrid_assembly.fa.gz	ERZ24811732	GCA_964198885	OZ111397-OZ111407	6273361	14	R	R	>16 R	R	>64 R	R	R	>32 R	R	R	>32 R	R	>16 R	R	>4 R	>8 R	>8 R	R	>2 R	R	R	>8 R	R	16 R	32 S
Zagreb038	ERS20229439	98224	Pulmonary ICU	surveillance swab	2021-04-13	101	na	no	na	Zagreb038-230607	ERR13253007	56	5502365	99	207617	Zagreb038_G231121	ERR13253054	88.2842	Zagreb038_hybrid_assembly.fa.gz	ERZ24811733	GCA_964198955	OZ111408-OZ111411	5654008	5	R	R	>16 R	R	>64 R	R	R	>32 R	R	R	>32 R	R	>16 R	R	>4 R	>8 R	>8 R	R	>2 R	R	R	>8 R	S	4 S	>128 R
Zagreb039	ERS20229440	287529	Neurosurgical ICU	surveillance swab	2021-10-04	101	na	no	na	Zagreb039-230607	ERR13253008	55	5548064	97	171191	Zagreb039_G231121	ERR13253055	87.936	Zagreb039_hybrid_assembly.fa.gz	ERZ24811734	GCA_964199005	OZ111486-OZ111490	5710507	6	R	R	>16 R	R	>64 R	R	R	>32 R	R	R	>32 R	R	>16 R	R	>4 R	>8 R	>8 R	R	>2 R	R	R	>8 R	S	4 S	32 S
Zagreb041	ERS20229441	146158	EM department	clinical sample	2022-05-03	5081	na	no	Clade 2	Zagreb041-230607	ERR13253009	75	5220927	32	341754	Zagreb041_G231121	ERR13253056	93.7148	Zagreb041_hybrid_assembly.fa.gz	ERZ24811735	GCA_964199105	OZ111541-OZ111542	5332896	2	R	R	>16 R	R	>64 R	R	R	>32 R	R	R	>32 R	R	>16 R	R	>4 R	>8 R	>8 R	R	>2 R	R	S	≤1 S	S	4 S	≤16 S
Zagreb042	ERS20229442	146026	Cardiology ward	surveillance swab	2022-05-03	15	III	yes	Clade 2	Zagreb042-230607	ERR13253010	63	5694197	88	189636	Zagreb042_G230822	ERR13253057	138.594	Zagreb042_hybrid_assembly.fa.gz	ERZ24811736	GCA_964199095	OZ111527-OZ111531	5849612	5	R	R	>16 R	R	>64 R	R	R	>32 R	R	R	>32 R	R	>16 R	R	>4 R	>8 R	>8 R	R	>2 R	R	R	>8 R	S	4 S	32 S
Zagreb043	ERS20229443	143120	COVID19 ICU	clinical sample	2022-05-02	15	III	yes	Clade 2	Zagreb043-230607	ERR13253011	50	5697914	85	218048	Zagreb043_G230822	ERR13253058	171.184	Zagreb043_hybrid_assembly.fa.gz	ERZ24811737	GCA_964198655	OZ111285-OZ111289	5847364	5	R	R	>16 R	R	>64 R	R	R	>32 R	R	R	>32 R	R	>16 R	R	>4 R	>8 R	>8 R	R	>2 R	R	R	>8 R	S	4 S	32 S
Zagreb044	ERS20229444	156391	COVID19 ICU	clinical sample	2022-05-12	15	III	yes	Clade 2	Zagreb044-230607	ERR13253012	57	5693588	81	231662	Zagreb044_G230822	ERR13253059	32.9215	Zagreb044_hybrid_assembly.fa.gz	ERZ24811738	GCA_964198635	OZ111272-OZ111276	5847047	5	R	R	>16 R	R	>64 R	R	R	>32 R	R	R	>32 R	R	>16 R	R	>4 R	4 I	8 I	R	>2 R	R	R	>8 R	S	4 S	32 S
Zagreb045	ERS20229445	99479	Neruology ward	surveillance swab	2022-03-23	147	na	no	na	Zagreb045-230607	ERR13253013	61	5813544	74	309224	Zagreb045_G231121	ERR13253060	84.0314	Zagreb045_hybrid_assembly.fa.gz	ERZ24811739	GCA_964199055	OZ111519-OZ111526	5970180	8	R	R	>16 R	R	>64 R	R	R	>32 R	R	R	>32 R	R	>16 R	R	>4 R	>8 R	>8 R	R	>2 R	R	R	>8 R	S	4 S	32 S
Zagreb046	ERS20229446	149567	Neurology ICU	clinical sample	2022-05-06	15	III	yes	Clade 2	Zagreb046-230607	ERR13253014	46	5692810	92	218049	Zagreb046_G230821	ERR13253061	44.7433	Zagreb046_hybrid_assembly.fa.gz	ERZ24811740	GCA_964198765	OZ111366-OZ111375	5803530	11	R	R	>16 R	R	>64 R	R	R	>32 R	R	R	>32 R	R	>16 R	R	>4 R	>8 R	>8 R	R	>2 R	R	R	>8 R	S	4 S	>128 R
Zagreb047	ERS20229447	33772	Surgical ICU	surveillance swab	2022-01-28	392	I	yes	Clade 2	Zagreb047-merged	ERR13253015	34	5823797	96	252402	Zagreb047_G230822	ERR13253062	98.5586	Zagreb047_hybrid_assembly.fa.gz	ERZ24811741	GCA_964199145	OZ111550-OZ111556	6025739	7	R	R	>16 R	R	>64 R	R	R	>32 R	R	R	>32 R	R	>16 R	R	>4 R	>8 R	>8 R	R	>2 R	R	R	>8 R	R	16 R	32 S
[truncated: 40 more columns]
