# Supplementary material for: Tracking clonal and plasmid transmission in colistin- and carbapenem-resistant Klebsiella pneumoniae
Source: mSystems. 2025 Jan 10;10(2):e01128-24. doi: 10.1128/msystems.01128-24 (PMC11834398; doi:10.1128/msystems.01128-24)
Supplement: Table S2 — Overview of all detected plasmids, their incompatibility groups, sizes, and colistin and/or carbapenem resistance (COL-CR) genes detected. [file msystems.01128-24-s0009.xlsx]

## Sheet: Supplementary table2
		IncL		IncFIB(kpn3)-IncFII		IncFIB(pkpHS1)		IncHI2		IncHIB		IncR		IncR-FIA		IncFIB(kpn3)-IncFII-IncR		IncC		IncN		IncFIB(pQIL)
ID	MLST	Sizes (bp)	COL-CR gene	Sizes (bp)	COL-CR gene	Sizes (bp)	COL-CR gene	Sizes (bp)	COL-CR gene	Sizes (bp)	COL-CR gene	Sizes (bp)	COL-CR gene	Sizes (bp)	COL-CR gene	Sizes (bp)	COL-CR gene	Sizes (bp)	COL-CR gene	Sizes (bp)	COL-CR gene	Sizes (bp)	COL-CR gene
Zagreb001	392	63589	blaOXA-48	155416	No	No	No	276607	blaNDM-1, mcr-9	211103	No	39338	No	No	No	No	No	No	No	No	No	No	No
Zagreb002	392	64366	blaOXA-48	192631	No	No	No	No	No	203788	No	No	No	No	No	192631	No	No	No	No	No	No	No
Zagreb003	392	63581	blaOXA-48	157951	No	No	No	276607	blaNDM-1, mcr-9	210683	No	39250	No	No	No	No	No	No	No	No	No	No	No
Zagreb004	392	63589	blaOXA-48	157952	No	No	No	276606	blaNDM-1, mcr-9	159339	No	39251	No	No	No	No	No	No	No	No	No	No	No
Zagreb005	392	63589	blaOXA-48	153381	No	No	No	271925	blaNDM-1, mcr-9	160303	No	39252	No	No	No	No	No	No	No	No	No	No	No
Zagreb006	15	94438	blaNDM-1	226769	No	104894	No	No	No	No	No	No	No	No	No	No	No	No	No	No	No	No	No
Zagreb007	15	94438	blaNDM-1	226769	No	104894	No	No	No	No	No	No	No	No	No	No	No	No	No	No	No	No	No
Zagreb008	15	94438	blaNDM-1	No	No	105960	No	No	No	No	No	No	No	No	No	No	No	No	No	No	No	No	No
Zagreb009	15	93661	blaNDM-1	No	No	104894	No	No	No	No	No	No	No	No	No	No	No	No	No	No	No	No	No
Zagreb010	15	plasmid loss in longread		226769	No	104894	No	No	No	No	No	No	No	No	No	No	No	No	No	No	No	No	No
Zagreb011	101	No	No	No	No	No	No	No	No	No	No	No	No	84911	blaOXA-48	No	No	160735	blaNDM-1	No	No	No	No
Zagreb012	15	93571	blaNDM-1	261146	No	104894	No	No	No	No	No	No	No	No	No	No	No	No	No	No	No	No	No
Zagreb013	392	94861	blaNDM-1	No	No	No	No	No	No	203788	No	No	No	No	No	192631	No	No	No	No	No	No	No
Zagreb014	15	94438	blaNDM-1	226769	No	104894	No	No	No	No	No	No	No	No	No	No	No	No	No	No	No	No	No
Zagreb015	15	94438	blaNDM-1	226769	No	104894	No	No	No	No	No	No	No	No	No	No	No	No	No	No	No	No	No
Zagreb016	15	94492	blaNDM-1	226769	No	104894	No	No	No	No	No	No	No	No	No	No	No	No	No	No	No	No	No
Zagreb017	273	No	No	197961	No	No	No	No	No	No	No	No	No	No	No	No	No	No	No	59063	blaVIM-1	No	No
Zagreb018	15	94438	blaNDM-1	226769	No	104894	No	No	No	No	No	No	No	No	No	No	No	No	No	No	No	No	No
Zagreb019	15	94438	blaNDM-1	211167	No	104894	No	No	No	No	No	No	No	No	No	No	No	No	No	No	No	No	No
Zagreb020	15	94438	blaNDM-1	228093	No	104894	No	No	No	No	No	No	No	No	No	No	No	No	No	No	No	No	No
Zagreb021	101	No	No	155570	No	No	No	No	No	No	No	No	No	65133	blaOXA-48	No	No	No	No	No	No	No	No
Zagreb022	15	No	No	227835	No	104894	No	No	No	No	No	No	No	No	No	No	No	No	No	No	No	No	No
Zagreb023	15	94438	blaNDM-1	226769	No	104894	No	No	No	No	No	No	No	No	No	No	No	No	No	No	No	No	No
Zagreb024	15	94438	blaNDM-1	226769	No	104894	No	No	No	No	No	No	No	No	No	No	No	No	No	No	No	No	No
Zagreb025	15	94438	blaNDM-1	204866	No	104894	No	No	No	No	No	No	No	No	No	No	No	No	No	No	No	No	No
Zagreb026	15	94438	blaNDM-1	226769	No	104894	No	No	No	No	No	No	No	No	No	No	No	No	No	No	No	No	No
Zagreb027	15	94438	blaNDM-1	226769	No	104894	No	No	No	No	No	No	No	No	No	No	No	No	No	No	No	No	No
Zagreb028	15	94438	blaNDM-1	226769	No	104894	No	No	No	No	No	No	No	No	No	No	No	No	No	No	No	No	No
Zagreb029	15	87216	blaNDM-1	211167	No	104894	No	No	No	No	No	No	No	No	No	No	No	No	No	No	No	No	No
Zagreb030	15	94584	blaNDM-1	226769	No	104894	No	No	No	No	No	No	No	No	No	No	No	No	No	No	No	No	No
Zagreb031	15	94438	blaNDM-1	226769	No	104894	No	No	No	No	No	No	No	No	No	No	No	No	No	No	No	No	No
Zagreb032	15	94438	blaNDM-1	226769	No	104894	No	No	No	No	No	No	No	No	No	No	No	No	No	No	No	No	No
Zagreb033	15	94438	blaNDM-1	209708	No	104894	No	No	No	No	No	No	No	No	No	No	No	No	No	No	No	No	No
Zagreb034	15	94348	blaNDM-1	226769	No	104894	No	No	No	No	No	No	No	No	No	No	No	No	No	No	No	No	No
Zagreb035	17	No	No	219494	No	No	No	No	No	No	No	No	No	No	No	No	No	No	No	plasmid loss in longread	blaVIM-1	No	No
Zagreb036	274	No	No	175618	No	No	No	282105	mcr-9	No	No	No	No	No	No	No	No	171849	blaNDM-1	No	No	No	No
Zagreb037	392	63589	blaOXA-48	157952	No	No	No	277923	blaNDM-1, mcr-9	210683	No	39251	No	No	No	No	No	No	No	No	No	No	No
Zagreb038	101	No	No	No	No	No	No	No	No	No	No	No	No	93341	blaOXA-48	No	No	No	No	No	No	No	No
Zagreb039	101	No	No	No	No	No	No	No	No	No	No	No	No	83774	blaOXA-48	No	No	No	No	No	No	No	No
Zagreb041	5081	94988	blaNDM-1	No	No	No	No	No	No	No	No	No	No	No	No	No	No	No	No	No	No	No	No
Zagreb042	15	94438	blaNDM-1	226769	No	104894	No	No	No	No	No	No	No	No	No	No	No	No	No	No	No	No	No
Zagreb043	15	94438	blaNDM-1	226769	No	104894	No	No	No	No	No	No	No	No	No	No	No	No	No	No	No	No	No
Zagreb044	15	94438	blaNDM-1	227546	No	104894	No	No	No	No	No	No	No	No	No	No	No	No	No	No	No	No	No
Zagreb045	147	No	No	No	No	No	No	No	No	340209	No	39711	No	No	No	No	No	No	No	No	No	54064	blaNDM-1
Zagreb046	15	94438	blaNDM-1	199822	No	104894	No	No	No	No	No	No	No	No	No	No	No	No	No	No	No	No	No
Zagreb047	392	94861	blaNDM-1	No	No	No	No	No	No	203788	No	No	No	No	No	192630	No	No	No	No	No	No	No
